# Supplementary material for: Molecular Screening of Black Flies (Diptera: Simuliidae) for Vector‐Borne Zoonotic Pathogens, South Moravia, Czech Republic
Source: Zoonoses Public Health. 2025 Nov 29;73(1):95–106. doi: 10.1111/zph.70031 (PMC12765963; doi:10.1111/zph.70031)
Supplement: Supplementary file 1 — Data S1: Biological source information and GenBank accession numbers for all sequences used in alignment and phylogenetic analysis. [file ZPH-73-95-s001.xlsx]

## Sheet: tree_metadata_ITS
Bartonella species	Strain	Host	Isolation source	Location	GenBank accession	Reference	DOI
B. ancashensis	20.00	human (Homo sapiens)	blood	Peru	KP720644	Mullins et al. 2015 Int J Syst Evol Microbiol	https://doi.org/10.1099/ijsem.0.000416
B. apihabitans	BBC0178	honeybee (Apis mellifera)	gut	Switzerland	NZ_CP015820	Segers et al. 2017 ISME J	https://doi.org/10.1038/ismej.2016.201
B. apihabitans	BBC0244	honeybee (Apis mellifera)	gut	Switzerland	NZ_CP015821	Segers et al. 2017 ISME J	https://doi.org/10.1038/ismej.2016.201
B. apis	PEB0122	honeybee (Apis mellifera)	gut	USA	LXYU01000001	Segers et al. 2017 ISME J	https://doi.org/10.1038/ismej.2016.201
B. bacilliformis	KC583	type strain (ATCC 35685)	culture	Peru	NC_008783	Brenner et al. 1991 J Clin Microbiol	https://doi.org/10.1128/jcm.29.7.1299-1302.1991
B. bovis	91-4	cattle (Bos taurus)	blood	France	NZ_CM001844	Bermond et al. 2002 Int J Syst Evol Microbiol	https://doi.org/10.1099/00207713-52-2-383
B. capreoli	IBS193	roe deer (Capreolus capreolus)	blood	France	AB498009	Bermond et al. 2002 Int J Syst Evol Microbiol	https://doi.org/10.1099/00207713-52-2-383
B. choladocola	BBC0122	honeybee (Apis mellifera)	gut	Switzerland	NZ_CP015625	Segers et al. 2017 ISME J	https://doi.org/10.1038/ismej.2016.201
B. chomelii	A828	cattle (Bos taurus)	blood	France	KM215713	Antequera-Gomez et al. 2015 Appl Environ Microbiol	https://doi.org/10.1128/aem.03159-14
B. davousti	BvS14	cattle (Bos taurus)	blood	Senegal	KU859908	Dahmani et al. 2017 Comp Immunol Microbiol Infect Dis	https://doi.org/10.1016/j.cimid.2016.11.010
B. dromedarii	Negev 69C	dromedary camel (Camelus dromedarius)	blood	Israel	KM371104	Rasis et al. 2014 Vector Borne Zoonotic Dis	https://doi.org/10.1089/vbz.2014.1663
B. melophagi	K-2C	sheep (Ovis aries)	sheep ked (Melophagus ovinus)	USA	NZ_JH725081	Kosoy et al. 2016 Vet Microbiol	https://doi.org/10.1016/j.vetmic.2016.05.009
B. rochalimae	BMGH	human (Homo sapiens)	blood	USA	NZ_KL407338	Eremeeva et al. 2007 N Engl J Med	https://doi.org/10.1056/nejmoa065987
B. schoenbuchensis	R1	roe deer (Capreolus capreolus)	blood	Germany	AY116639	Harms et al. 2017 Genome Biol Evol	https://doi.org/10.1093/gbe/evx042
Bartonella sp.	JB15	Japanese badger (Meles anakuma)	blood	Japan	NZ_CP019787	Harms et al. 2017 Genome Biol Evol	https://doi.org/10.1093/gbe/evx042
Bartonella sp.	NG13-019	Egyptian fruit bat (Rousettus aegyptiacus)	bat fly (Eucampsipoda africana)	Nigeria	MH142627	Bai et al. 2018 Emerg Infect Dis	https://doi.org/10.3201/eid2412.181204
Bartonella sp.	SIM-3	black fly (Simulium spp.)	pooled black flies	Czech Republic	PV555259	This study	This study
Bartonella sp.	SIM-4	black fly (Simulium spp.)	pooled black flies	Czech Republic	PV555260	This study	This study
Bartonella sp.	SIM-8	black fly (Simulium spp.)	pooled black flies	Czech Republic	PV555261	This study	This study
Bartonella sp.	SIM-7	black fly (Simulium spp.)	pooled black flies	Czech Republic	PV555258	This study	This study
Bartonella sp.	WD12.1	sika deer (Cervus nippon)	blood	Japan	NZ_MUBG01000001	Harms et al. 2017 Genome Biol Evol	https://doi.org/10.1093/gbe/evx042
Bartonella sp.	KCSASW	human (Homo sapiens)	blood	USA	OQ180945	Clark & Villegas Nunez 2023 Vector Borne Zoonotic Dis	https://doi.org/10.1089/vbz.2023.0005
Bartonella sp.	KCDBS8	human (Homo sapiens)	blood	USA	OQ180946	Clark & Villegas Nunez 2023 Vector Borne Zoonotic Dis	https://doi.org/10.1089/vbz.2023.0005
Bartonella sp.	KCDBS9	human (Homo sapiens)	blood	USA	OQ180947	Clark & Villegas Nunez 2023 Vector Borne Zoonotic Dis	https://doi.org/10.1089/vbz.2023.0005
Bartonella sp.	KC3DBS6	human (Homo sapiens)	blood	USA	OQ180948	Clark & Villegas Nunez 2023 Vector Borne Zoonotic Dis	https://doi.org/10.1089/vbz.2023.0005
Bartonella sp.	KC3DBS12	human (Homo sapiens)	blood	USA	OQ180949	Clark & Villegas Nunez 2023 Vector Borne Zoonotic Dis	https://doi.org/10.1089/vbz.2023.0005
Bartonella sp.	Hs-DBS1	human (Homo sapiens)	blood	USA	PP955084	Clark & Hartman 2024 Pathogens	https://doi.org/10.3390/pathogens13090727
Bartonella sp.	Hs-DBS5	human (Homo sapiens)	blood	USA	PP955085	Clark & Hartman 2024 Pathogens	https://doi.org/10.3390/pathogens13090727
Bartonella sp.	Hs-DBS25	human (Homo sapiens)	blood	USA	PP955086	Clark & Hartman 2024 Pathogens	https://doi.org/10.3390/pathogens13090727
Bartonella sp.	Hs-DBS32	human (Homo sapiens)	blood	USA	PP955087	Clark & Hartman 2024 Pathogens	https://doi.org/10.3390/pathogens13090727
Bartonella sp.	Hs-DBS44	human (Homo sapiens)	blood	USA	PP955088	Clark & Hartman 2024 Pathogens	https://doi.org/10.3390/pathogens13090727
Bartonella sp.	Hs-DBS46	human (Homo sapiens)	blood	USA	PP955089	Clark & Hartman 2024 Pathogens	https://doi.org/10.3390/pathogens13090727
Bartonella sp.	Hs-DBS73	human (Homo sapiens)	blood	USA	PP955090	Clark & Hartman 2024 Pathogens	https://doi.org/10.3390/pathogens13090727
Bartonella sp.	Hs-DBS99	human (Homo sapiens)	blood	USA	PP955091	Clark & Hartman 2024 Pathogens	https://doi.org/10.3390/pathogens13090727
Bartonella sp.	Hs-DBS107	human (Homo sapiens)	blood	USA	PP955092	Clark & Hartman 2024 Pathogens	https://doi.org/10.3390/pathogens13090727
Bartonella sp.	Hs-DBS108	human (Homo sapiens)	blood	USA	PP955093	Clark & Hartman 2024 Pathogens	https://doi.org/10.3390/pathogens13090727
Bartonella sp.	clone 60	mosquito (Aedes vexans)	individual mosquito specimen	Czech Republic	MK301294	Rudolf et al. 2020 Parasitol Res	https://doi.org/10.1007/s00436-020-06732-1
Bartonella sp.	clone 586	mosquito (Anopheles maculipennis complex)	individual mosquito specimen	Czech Republic	MK301295	Rudolf et al. 2020 Parasitol Res	https://doi.org/10.1007/s00436-020-06732-1
Bartonella sp.	clone 587	mosquito (Anopheles maculipennis complex)	individual mosquito specimen	Czech Republic	MK301296	Rudolf et al. 2020 Parasitol Res	https://doi.org/10.1007/s00436-020-06732-1
Bartonella sp.	1-1C	brown rat (Rattus norvegicus)	blood	Taiwan	FN645503	Lin et al. 2008 J Med Microbiol	https://doi.org/10.1099/jmm.0.2008/004671-0
Bartonella sp.	AR 15-3	American red squirrel (Tamiasciurus hudosonicus)	blood	USA	FN645485	Inoue et al. 2009 Emerg Infect Dis	https://doi.org/10.3201/eid1504.081223
Bartonella sp.	Hill-02-667	lone star tick (Amblyomma americanum)	individual tick specimen	USA	EF559314	Billeter et al. 2008 J Med Entomol	https://doi.org/10.1093/jmedent/45.1.176
Bartonella sp.	Hill-02-285	lone star tick (Amblyomma americanum)	individual tick specimen	USA	EF559315	Billeter et al. 2008 J Med Entomol	https://doi.org/10.1093/jmedent/45.1.176
Bartonella sp.	ClarkAa1N	lone star tick (Amblyomma americanum)	individual tick specimen	USA	OQ180942	Clark & Villegas Nunez 2023 Vector Borne Zoonotic Dis	https://doi.org/10.1089/vbz.2023.0005
Bartonella sp.	KCAa1	lone star tick (Amblyomma americanum)	individual tick specimen	USA	OQ180943	Clark & Villegas Nunez 2023 Vector Borne Zoonotic Dis	https://doi.org/10.1089/vbz.2023.0005
Bartonella sp.	NocAa1	lone star tick (Amblyomma americanum)	individual tick specimen	USA	OQ180944	Clark & Villegas Nunez 2023 Vector Borne Zoonotic Dis	https://doi.org/10.1089/vbz.2023.0005
Bartonella sp.	YF2	yellow fly (Diachlorus ferrugatus)	individual fly specimen	USA	OQ180938	Clark & Villegas Nunez 2023 Vector Borne Zoonotic Dis	https://doi.org/10.1089/vbz.2023.0005
Bartonella sp.	YF10	yellow fly (Diachlorus ferrugatus)	individual fly specimen	USA	OQ180939	Clark & Villegas Nunez 2023 Vector Borne Zoonotic Dis	https://doi.org/10.1089/vbz.2023.0005
Bartonella sp.	YF19	yellow fly (Diachlorus ferrugatus)	individual fly specimen	USA	OQ180940	Clark & Villegas Nunez 2023 Vector Borne Zoonotic Dis	https://doi.org/10.1089/vbz.2023.0005
Bartonella sp.	YF45	yellow fly (Diachlorus ferrugatus)	individual fly specimen	USA	OQ180941	Clark & Villegas Nunez 2023 Vector Borne Zoonotic Dis	https://doi.org/10.1089/vbz.2023.0005
B. tamiae	Th239	human (Homo sapiens)	blood	Thailand	DQ395180	Kosoy et al. 2008 J Clin Microbiol	https://doi.org/10.1128/jcm.02120-07
B. tamiae	Th307	human (Homo sapiens)	blood	Thailand	EF605283	Kosoy et al. 2008 J Clin Microbiol	https://doi.org/10.1128/jcm.02120-07
B. tamiae	Th339	human (Homo sapiens)	blood	Thailand	EF605284	Kosoy et al. 2008 J Clin Microbiol	https://doi.org/10.1128/jcm.02120-07
